# Supplementary material for: Ethylene Antagonizes Salt-Induced Growth Retardation and Cell Death Process via Transcriptional Controlling of Ethylene-, BAG- and Senescence-Associated Genes in Arabidopsis
Source: Front Plant Sci. 2016 May 19;7:696. doi: 10.3389/fpls.2016.00696 (PMC4872043; doi:10.3389/fpls.2016.00696)
Supplement: Supplementary file 1 [file Table1.XLS]

## Sheet: Sheet1
Table.S1 Primers used in qRT-PCR for validation of differentially expressed genes
Atein2-F	ACTGGTAAACACTTGGCTCA
Atein2-R	CGAAAACAGGAAATAAAAAC
Atein3-F	AACAATAACAGTAGCGGCAA
Atein3-R	AGAGAGACCCAGGAAAAAAT
Aterf1-F	CAGTCCACGCAACAAACCTA
Aterf1-R	CCGAGCCAAACCCTAATACC
AtACS2-F	AGGCAATTGCACATTTCATGG
AtACS2-R	CTGTCCGCCACCTCAAGTCT
AtERS2-F	CCGAGTCCTTACAAGAATTACCATCT
AtERS2-R	CAGTTCCACGGTCTGGTT TG TGAT
AtETR2-F	GGTTTGAGATGGAATACCGTGATGG
AtETR2-R	TCAAGGATGGCAGATAAGTGTCTCC
Atsag2-F	AAAGACCAATCCAAAAGCAA
Atsag2-R	CAGTGAACACACCAGACGAA
ACTIN2-F	TGTGCCAATCTACGAGGGT
ACTIN2-R	GCTGGTCTTTGAGGTTTCC
AtPP2A-F	GGAGAGGAGAGGACAAGAAA
AtPP2A-R	AAAGGTGGAAGCAGAACATA
AtUbc-F	ATGGAAAATCCCACCTACTAAATT
AtUbc-R	TTGAACAACTCGTAGCAACTCATC
ATBAG1	TTGATTAGTTGGATGCGATTG
	TGTTTCCACATAATTCTGCACTC
ATBAG2	CTCAGGTGATGGAGACGTTAAA
	CGAGAGCCTCAACATACTTGTG
ATBAG3	TGAATCAGTTATTGAGACTTGATGCT
	GTACTTCTGAACTCTTTGCACCTG
ATBAG4	GCTGTAAAGTGCAAGGGGAC
	CCTCCTGCAAGTTTTGGATT
ATBAG5	GTGGCCTTTGTATTGGGAAG
	TGAGAAATCTCTGGAAACATCG
ATBAG6	TGGAGAACTGGTGATGAACCT
	CCTGAACTCTCTTATACTAGGATGCAA
ATBAG7	TCCTCACTGTTGACGCCATA
	TGCGGGTCTACCACATCTAA
anac029	TGAACCGCTGTGAATGGCTTTGT
	GACCCATGGCAATTACCCGAGAA
anac092	CTTACCATGGAAGGCTAAGATGGG
	TCGGGTATTTCCGGTCTCTCAC
RPK1	ACTCAAATGCACCGTCGATAGCC
	AGGCTGGATTCGTTTCAGCAGTC
GBF1	AGGGTTCAATTCGAAAGCCAAGC
	CCAGTCGTACTTTGAGAACTTGCG
SAG12	ACAAAGGCGAAGACGCTACTTG
	ACCGGGACATCCTCATAACCTG
GDH2	TCTTGGTGGTGTCCTGAACAAGG
	TCAGCATCTGGATCTGTTGGATGG
