# Supplementary material for: Ethylene Antagonizes Salt-Induced Growth Retardation and Cell Death Process via Transcriptional Controlling of Ethylene-, BAG- and Senescence-Associated Genes in Arabidopsis
Source: Front Plant Sci. 2016 May 19;7:696. doi: 10.3389/fpls.2016.00696 (PMC4872043; doi:10.3389/fpls.2016.00696)
Supplement: Supplementary file 2 [file Table2.XLS]

## Sheet: Sheet1
Table S2. MIQE checklist for authors, reviewers and editors.
ITEM TO CHECK	IMPORTANCE	CHECKLIST
EXPERIMENTAL DESIGN		Experimental design
Definition of experimental and control groups	E	Experimental groups: Treatment with 100 mM NaCl, 150 mM NaCl, or 100 mM NaCl + 50 uM ET, 100 mM NaCl + 70 uM ET for 4 h.Control groups: No added NaCl or ET.
Number within each group	E	Three replicates were performed and 5 plants for each replicate.
Assay carried out by core lab or investigator's lab?	D
Acknowledgement of authors' contributions	D
SAMPLE
Description	E	Arabidopsis thaliana employed in this study were in the Col-0 background (WT), kindly presented by Prof. Hongwei Guo from Peking University. Seeds were surface sterilized by 70% ethanol solution containing 1% Triton X-100. They were washed with ethanol and dried under sterile conditions. These germinated seedlings were used for different experiments.
Volume/mass of sample processed	D	For tissue samples, 50-100mg.
Microdissection or macrodissection	E	No microdissection or macrodissection.
Processing procedure	E	Seedlings after treatments were collected and ground in liquid nitrogen. Total RNA was extracted by TRIZOL reagent (Invitrogen)
If frozen - how and how quickly?	E	Fresh plant tissues (50-100mg) were were immediately frozen in liquid nitrogen.
If fixed - with what, how quickly?	E	Not fixed.
Sample storage conditions and duration (especially for FFPE samples)	E	Samples were stored at –80°C until RNA extraction.
NUCLEIC ACID EXTRACTION		Samples were stored at –80°C until RNA extraction.
Procedure and/or instrumentation	E	Total RNA was extracted by TRIZOL reagent (Invitrogen). DNA contamination was removed using Dnase I following the instructions provided by the manufacturer (TaKaRa, Japan). Briefly, 1 ml of Trizol Reagent was added to 50-100 mg of tissue. Vortexed the homogenized samples well and then incubated for 5 min at room temperature to completely dissociate nucleoprotein complexes. After homogenization, p…
Name of kit and details of any modifications	E	Trizol reagent (Invitrogen, Carlsbad, CA, USA),
Source of additional reagents used	D	Chloroform (Merck); isopropyl alcohol (Beyotime); Ethanol (Beyotime); DEPC-Treated Water (Ambion)
Details of DNase or RNAse treatment	E	1ug of RNA was treated with 1μl of Dnase I and 2μl 5 gDNA Eraser Buffer in a 20ul final volume reaction. Digestion of DNA was achieved with2 minutes incubation at 42 C.
Contamination assessment (DNA or RNA)	E	Reverse transcription controls (without enzyme) were performed in order to assess the existence of DNA in the RNA sample. For that purpose, RNA was processed as a normal sample in the RT step, except that no reverse transcriptase was added to the reaction mixture.
Nucleic acid quantification	E	RNA concentration was assessed using spectrophotometry by measuring the absorbance at 260 nm UV light.
Instrument and method	E	Spectrophotometry (Eppendorf)
Purity (A260/A280)	D	RNA purity was determined by measuring the absorbance at OD260 and OD280.
Yield	D	RNA yield was calculated using spectrophotometry. The average yield was about 1200ng/μl for tissue RNA.
RNA integrity method/instrument	E	RNA integrity was assessed using Agilent’s 2100 bioanalyzer (Agilent Technologies, Santa Clara, CA, USA).
RIN/RQI or Cq of 3' and 5' transcripts	E	Not applicable
Electrophoresis traces	D
Inhibition testing (Cq dilutions, spike or other)	E	The standard curve has been considered sufficient to rule out the presence of inhibitors of reverse-transcription activity or PCR also taking into account the high quality of starting RNAs.
REVERSE TRANSCRIPTION
Complete reaction conditions	E	Reverse transcription was carried out in 20μl reaction volume. For the synthesis of cDNA, 2μl 5 RT Buffer, 1μl RT Enzyme Mix , 1μl Primer Mix and 4μl nuclease-Free water were then added, and the reaction mixtures were performed using the following conditions: 37°C for 15 min, followed by 98°C for 5min and then held at 4°C.
Amount of RNA and reaction volume	E	Amount of RNA: 1000ng; Reaction volume: 20ul
Priming oligonucleotide (if using GSP) and concentration	E	Oligo dTprimer: 50pmol/20μl reaction system
Reverse transcriptase and concentration	E	RT Enzyme Mix
Temperature and time	E	Specified in "Complete reaction conditions"
Manufacturer of reagents and catalogue numbers	D
Cqs with and without RT	D*
Storage conditions of cDNA	D	-20°C
qPCR TARGET INFORMATION
If multiplex, efficiency and LOD of each assay.	E	Table S1 in supporting information
Sequence accession number	E	Table S1 in supporting information
Location of amplicon	D
Amplicon length	E	Table S1 in supporting information
In silico specificity screen (BLAST, etc)	E	No
Pseudogenes, retropseudogenes or other homologs?	D
Sequence alignment	D
Secondary structure analysis of amplicon	D
Location of each primer by exon or intron (if applicable)	E	Not applicable.
What splice variants are targeted?	E	No
qPCR OLIGONUCLEOTIDES
Primer sequences	E	Table S1 in supporting information
RTPrimerDB Identification Number	D
Probe sequences	D**
Location and identity of any modifications	E	No modifications were done.
Manufacturer of oligonucleotides	D	Invitrogen
Purification method	D
qPCR PROTOCOL		No modifications were done.
Complete reaction conditions	E	qPCR was carried out using SYBR® Premix Ex TagTM Ⅱ (Takara: RR820A) in 20μl reaction volumes. In brief, each reaction was comprised of 2μl of the cDNA solution, 10μl of SYBR® Premix Ex TagTM (2×), 1.6μl of primers, 0.4μl of ROX Reference Dye Ⅱ and 6μl of nuclease-free water. All qPCR reactions were performed on ABI 7500 Real-Time PCR System (Applied Biosystems, USA), using the following condition…
Reaction volume and amount of cDNA/DNA	E	Reaction volume: 20ul; amount of cDNA: 2ul.
Primer, (probe), Mg++ and dNTP concentrations	E	0.4μM Primers; 2 mM MgCl2; 0.2 mM dNTP
Polymerase identity and concentration	E	TakaRa Ex Taq HS
Buffer/kit identity and manufacturer	E	TakaRa
Exact chemical constitution of the buffer	D
Additives (SYBR Green I, DMSO, etc.)	E	SYBR Green I
Manufacturer of plates/tubes and catalog number	D	PCR Strip Tubes (PCR-0208-C) and PCR Strip Caps (PCR-2CP-RT-C), both provided by Axygen.
Complete thermocycling parameters	E	Initial denaturation: 95 C for 30 s, followed by 35 cycles at 94 C for 30 s, 56 C for 30 s and 72 C for 30 s.
Reaction setup (manual/robotic)	D	Manual
Manufacturer of qPCR instrument	E	ABI 7500 Real-Time PCR System (Applied Biosystems, USA)
qPCR VALIDATION		Initial denaturation: 95 C for 30 s, followed by 35 cycles at 94 C for 30 s, 56 C for 30 s and 72 C for 30 s.
Evidence of optimisation (from gradients)	D
Specificity (gel, sequence, melt, or digest)	E	Specificity was confirmed by melt curve analyses and sequencing analysis (which was provided in Supplementary data). Gene-specific amplification was confirmed by a single band in 1% agarose gel electrophoresis stained with ethidium bromide. No template controls were run for each gene to detect unspecific amplification and primer dimerization.
For SYBR Green I, Cq of the NTC	E	The signal of the amplification plot was very late (Cq>35) and therefore there was a high Cq value difference between the negative control and all the cDNA samples.
Standard curves with slope and y-intercept	E	No
PCR efficiency calculated from slope	E	No
Confidence interval for PCR efficiency or standard error	D
r2 of standard curve	E	No
Linear dynamic range	E	In average, linear dynamic range was considered taking into account the linearity of the standard curves; from 1/10 dilution of cDNA to 1/1000 dilution.
Cq variation at lower limit	E
Confidence intervals throughout range	D
Evidence for limit of detection	E
If multiplex, efficiency and LOD of each assay.	E	Not applicable
DATA ANALYSIS
qPCR analysis program (source, version)	E	Quantification Software version 2.1 (Applied Biosystems, USA)
Cq method determination	E	The threshold was defined as the fractional cycle number at which the fluorescence exceeded the given threshold and was calculated using SDS Relative Quantification Software version 2.1 using the automatic baseline setting.
Outlier identification and disposition	E	lncRNAs with the Cq values greater than 40 were defined the Cq values of 40
Results of NTCs	E	The signal of the amplification plot was very late (Cq>38) and therefore there was a high Cq value difference between the negative control and all the cDNA samples.
Justification of number and choice of reference genes	E	RefFinder, a web-based comprehensive tool, was then utilized to evaluate and screen the optimal reference gene for tissue lncRNAs analysis. Statistical analysis was performed to investigate the optimal reference gene for plasma lncRNAs analysis.
Description of normalisation method	E	No
Number and concordance of biological replicates	D
Number and stage (RT or qPCR) of technical replicates	E	qPCR reactions were performed in triplicate.
Repeatability (intra-assay variation)	E	Mean standard deviation of triplicates: less than 0.10.
Reproducibility (inter-assay variation, %CV)	D
Power analysis	D
Statistical methods for result significance	E	Statistical treatment was carried out by analysis of variance (ANOVA)
Software (source, version)	E	SPSS software (version 17.0)
Cq or raw data submission using RDML	D
All essential information (E) must be submitted with the manuscript. Desirable
information (D) should be submitted if available. If using primers obtained from RTPrimerDB, information on qPCR target, oligonucleotides,
protocols and validation is available from that source.
*: Assessing the absence of DNA using a no RT assay is essential when first extracting RNA. Once the sample has been validated as
RDNA-free, inclusion of a no-RT control is desirable, but no longer essential.
**: Disclosure of the probe sequence is highly desirable and strongly encouraged. However, since not all commercial pre-designed assay
vendors provide this information, it cannot be an essential requirement. Use of such assays is advised against.
